# Supplementary material for: Adverse intraoperative events during surgical repair of ruptured cerebral aneurysms: a systematic review
Source: Neurosurg Rev. 2020 Jun 16;44(3):1273–85. doi: 10.1007/s10143-020-01312-4 (PMC8121724; doi:10.1007/s10143-020-01312-4)
Supplement: Supplementary file 1 — (XLSX 137 kb). [file 10143_2020_1312_MOESM1_ESM.xlsx]

## Sheet: Core Extract
	Author	Ayling	Burkhardt	Chalouhi	Darkwah Oppong	Dashti	Dhandapani	Doerfler	Elijovich	Ferch	Foroohar	Fridriksson	Goertz	Gu	Hindman	Hoff	Juvela	Kapsalaki	Kashkoush	Lakicevic	LeRoux	Leipzig	Lin	Luostarinen	Mahaney	McLaughlin	Nguyen	Park	Sandacioglu	Sheth	Umredkar	Van Lindert	Wester	Yamamoto	Yee	Zhang	Molyneaux	Kivisaari
	Year	2015	2016	2012	2018	2009	2012	2018	2008	2002	2000	2002	2018	2018	2010	2008	2009	2008	2017	2015	2001	2005	2013	2015	2012	2004	2010	2016	2004	2014	2010	2001	2009	2017	2017	2012	2002	2004
	Focus of paper	Review of complications from the CONSCIOUS-1 Study	Preoperative predictors of intraoperative rupture	Use of intraoperative angiography to predict surgical revision	Factors predicting intraoperative aneurysm rupture	Assessment of intraoperative ICG	Assessment of elective temporary clipping on neurological outcomes	Incidence and impact of secondry cerebral insults on outcome in subarachnoid haemorrhage	Predictors of intraprocedural rupture in patients treated for ruptured intracranial aneurysms	Analysis of risk factors for stroke in surgery for subarachnoid haemorrhage	Intraoperative variables and outcome after aneurysm surgery	Prospective collection of aneurysm complications	Impact of aneurysm shape on rupture during clipping	Using cardiac-gated CT angiography to predictive intraoperative rupture	Whether hypothermia or additional neuroanaesthetic agents are protective durig temporar clip placement	Impact of intraoperative hypotension on outcomes	Whether apolipoprotein E genotype predicts outome after aneurysmal subarachnoid haemorrhage	The role of intra-operative micro-Doppler ultrasound in verifying proper clip placement in intracranial aneurysm surgery	Utility of SSEP in predicting stroke	Impact of intraoperative rupture on outcome	Review of blood transfusion in aneurysm surgery	Rupture rates of aneurysm surgery	Factors associated with poor outcome in patients with major intraoperative rupture of cerebral aneurysms	Frequency of transfusion during aneurysm surgery	Predictors of postoperative deterioration	Analysis of early surgery-related complications	Effect of perioperative hypothermia on occurrence of cardiovascular events in patients undergoing cerebral naeurysm surgery (also from IHAST)	Risk factors for intraoperative rupture of MCA aneurysms	Effect of intraoperative rupture on outcome	Effect of intraoperative rupture on vasospasm	Incidence of intracerebral infarcts after aneurysm clipping	The influence of surgical experience on the rate of intraoperative aneurysm rupture	Single surgeons complications from aneurysm surgery	Effect of perforator infarction after ACOM clipping	Tranfusion rates in intracranial aneurysm surgery	Impact of clipping versus coiling in the over 60's	Trial of clipping versus coiling	Investigation of utility of control angiography
	Number of operations for ruptured aneurysms	181	100	360	365	112	273	421	711	850	190	355	138	153	994	164	102	121	133	536	441	970	647	488	1000	179	1000	182	169	500	174	308	223	104	141	122	1004	493
	Ruptured/Unruptured/Mixed	R	R	Mixed	Mixed	Mixed	Mixed	Mixed	R	R	Mixed	Ruptured	Ruptured	Ruptured	R	R	R	M	M	R	M	M	R	R	R	R	R	R	R	R	R	R	M	R	M	M	M	M
	Generalist/Specialist/Not reported	N	N	N	N	N	N	N	N	S	None	Mixed	Not reported	Specialist	Not reported	Not reported	Not reported	Not reported	Not reported	Not reported	N	Not reported	Not reported	Not reported	Not reported	80% specialist	Not reported	Specialist	Not reported	Not reported	Not reported	40% by surgeons clipping >10/year	Generalist	Not reported	Not reported	Not reported	G	Experienced
	Techniques/adjuncts	None	Temporary clipping used variably - no rate reported	Intraoperative angiography	None	On table angiography and doppler	Mannitol given to all patients, elective temporary clipping	None	None	None	None	Temporary clipping for with neuroprotection for some cases	None	Cardiac gated CT used to predict intraoperative rupture		None	Mannitol in all operations, thiopental and increased BP prior to temporary clipping		SSEP monitoring	None	None	None	None	None	None	None	Hypothermia	Mannitol	Rupture controlled with double suction, temporary clipping and/or focal tamponade	None	None	None	None	Temporary clipping, doppler, ICG			None	None
	Arterial injury	1
	Neck remnant																																					52
	Neck and fundus remnant																																					17
	Major vessel occlusion																																					30
	Surgery abandoned after start of anaesthesia																																				8
	Wrapped (not clipped)																																				14
	Incomplete treatment (partial clipping/wrapping)																																				14
	Transfusion																				120														25
	Intraoperative RBC																							37
	Intraoperative FFP																							15	9
	Intraoperative Pltlt																							6
	Postoperative RBC																							17
	Postoperative FFP																							8
	Postoperative Pltlt																							4
	Blood loss >1L																								63
	Anaemia																								38
	Na, K or Glucose major abnoramlity																								13
	Large vessel occlusion (temporary or permanent)																9
	Large vessel occlusion																																	3
	Perforator occlusion																																	4
	Perforator infarction (Scan at 24-48 hours)																																	24
	Cortical infarction (scan at 24-48 hours)																																	16
	Post op infarction (Scan at 24-48 hours)																																	33
	Arterial occlusion											12					6
	Asytole	1
	Brain laceration	1
	Brain tissue injury																									1
	Cranial nerve injury																									4
	Administration of neuroprotection	28													177
	Bypass	1
	Premature rupture																											11
	Severe intraoperative rupture																																10
	Sacrifice of vessels of ACOM complex to manage haemorrhage																																5
	Non-release of aneurysm clip																																1
	Rerupture due to light anaesthetic and hypertension																																1
	Intraoperative rupture	26			137			104	135			62		24						79		104	30		317	1			59	75	68	31		32		7
	Intraoperative ICH secondary to rupture																											3
	Parent vessel injury attempting to control rupture																											1
	Bypass after parent vessel injury attempting to control rupture																											1
	Recurrent SAH (introp or within 2 hours of leaving op room)																								4
	Rupture during exposure		5				1						2									?	5
	Ruputure during dissection of aneurysm		24				60						21									42	19
	Rupture during clip application or manipulation		5				23						13									49 +?	6
	Hypotension	9														128 for 30%, 88 for 40%, 22 for 13%
	Slight brain swelling																								269
	Moderate brain swelling																								312
	Severe brain swelling																								56
	Increased ICP/brain oedema	5										30
	Induced hypotension	6																									46
	Unintended hypertension																										55
	Intended hypertension																										25
	Unintended hypotension																										37
	Infarction	8
	Intraop bradycardia	1
	Intraop hypertension	5
	Local vasodilators	2
	Mannitol administration	3
	Temporary artery occlusion	52	Limited data on this							112	128	80			441							398			445									76
	Elective temporary clipping						132
	Rescue temporary clipping						76
	<10 min total temporary clipping														279										279
	10-20 min temporary clipping														104										104
	>20 min temporary clipping														58										58
	Temporary clipping < 5min																														55
	Temporary clipping > 5min																														62
	Deliberate hypothermia
	Perforating vessel damage
	Incorrect temporary clip placement
	Aneurysm remnant					6																				7
	Arterial stenosis																									1
	Distal embolus																									1
	Occluded vessel																									2
	Suboptimal permanent clip placement identified on intraoperative angiography and requiring revision			43
	Parent vessel occlusion after temporary clip application seen in microdoppler																	23
	Incompleted occlusion postoperatively necessitating reclipping					0
	Unexpected branch occlusion					8
	Significant change in SSEP																		32
	Preinduction SBP																								[147+/-23] but NB higher was associated with neurological deterioration
	Preinducution ST segment depression >/1mm																								18
	Preinduction T wave inversion																								32
	Paretn vessel agniographic vasospsm																								91
	Supplemental O2 on arrival in theatre																								230
	Retrograde jugular venous catheter																								69
	ICP monitor																								29
	Lumbar drain																								319
	CSF Fistula																									2
	External ocular muscle lesion																									3
	Internal ocular lesion																									1
	Easy exposure																								187
	Moderate exposure																								458
	Difficult exposure																								242
	Very difficult exposure																								111
	Intracranial ICA occlusion																								89
	ACA occlusion																								216
	Intentional hypotension																								446
	Still intubated post op																								419
	Required reintubation																								16
	Unplanned surgery (intraop or within 2 hours of leaving)																								6
	Cerebral angiogram (intraop or within 2 hours)																								92
	Vasopressors to support systemic circulation																								82		85
	Cerebral vasopressores																										192
	MI																										1
	CHF/pulmonary oedema																										23
	Non ventricular arrythmia																										48
	Ventricular fibrillaiton or v tach																										1
	Cardioversion																										2
	Cardiac pacemaker placement																										1
	CPR																										2
	Other cardiovascular procedure, intervention or surgery																										1
	Intubated or trachy at 2 hours post op																								191
	Neurological deterioration immediately post operatively (within 24 hours)																								426
	Motor deficit (within 24 hours)																								277
	NIHSS 4+ decline (within 24 hours)																								256
	GCS 2+ (within 24 hours)																								217
	New focal deficit (within 24 hours)																								107
	DIND post-op (within 24 hours)																								51
	Death (within 24 hours)																								4
	Unfavourable GOS at 3 months						78
	Stroke at 3 months						44
	Clinical stroke (immediate)											28							13
	Radiological stroke (immediate)																33
	Brain retraction injury																>=1
	Unfavourable GOS at 6 months							138
	Comment on outcome	Induced hypotension and intraoperative hypotension were associated with poor post operative GCS	IOR does not have a significant impact on clinical outcome	Ruptured aneurysms were signifcantly more likely to require adjustment following on table DSA	IOAR independendly predicted unfavourable outcome at 6 months and in hospital mortality for patients with RIA		No operative rupture, short elective temporary clipping, rescue temporary clip (vs elective) was felt to be protective, total temp clip time >20 min predict poor outcome	Intraoperative rupture was associated with unfavourable outcome	Intraoperative rupture higher risk of poor outcome (31% worse)	Increased incidence of stroke with prolonged (>10mins) temporary clipping	Lower maximum intraoperative systolic blood pressure was associated with good outcome	Intraoperative technical complications caused 8% of deats and 28% of permanent disabilities	Intraoperative rupture had no impact on rate of unfavourable outcome	None	Temporary clipping over 20mins is associated with unfavourable outcomes	Intraoperative hypotension was not demonstrated to be associated with poor outcome	Duration of temporary clipping was associated with stroke	No comment on outcome	SSEP is predictive of stroke	Intraoperative rupture increases rate of post oeprative deficit	None	IOR appeared to increased risk of stroke or death (although not statistical focus of paper)	Intraoperative rupture is a risk factor for poor outcome	Intraoperative RBC transfusion associated with poor neurological outcome	Logistic regression model - high preinduction systolic, intentional intraop hypotension, blood loss, duraration of temproary clip applicaiotn >= 20 min, difficulty of aneurysm exposure	Surgical complications were associated with worse GOS at 3 months	Hypothermia was not associated with increased occurrence of any single cardiovascular event or composite cardiovascular event		Rupture has a trend to increased morbidity and mortality when IAR occurs in patients with poor initial condition although this was not statistically significant	Intraoperative rupture was not associated with subsequent vasospasm	Longer temporary clipping associated with infarct	IAR rate higher for non-specialist surgeons	Intraoperative ruptures decreased with increasing surgical experience	Intraoperative rupture and temporary clipping were associated with perforator infarction, perforator infarction associated with poor neurological outcome outcome	No comment on outcome	No statistical relationship between complications and outcome	No relationship between intraop complications and outcome	No correlcation with neurological outcome reported
																									NB: here BP parameters and urie output could ot be reoorded

## Sheet: Table 1
	Author	Year	Focus of paper	Number of operations for ruptured aneurysms	Specialist or generalist neurosurgeon	Techniques or adjuncts	Impact of complications on outcomes
	Ayling	2015	Review of surgical complications from the CONSCIOUS-1 Study into Clazoneten to prevent surgical ischaemia	181	Not reported	None	Induced hypotension and intraoperative hypotension were associated with poor post operative GCS
	Burkhardt	2016	Preoperative predictors of intraoperative rupture	100	Not reported	Temporary clipping used variably - no rate reported	IOR does not have a significant impact on clinical outcome
	Chalouhi	2012	Use of intraoperative angiography to predict surgical revision	360	Not reported	Intraoperative angiography	Ruptured aneurysms were signifcantly more likely to require adjustment following on table DSA
	Darkwah Oppong	2018	Factors predicting intraoperative aneurysm rupture	365	Not reported	None	IOAR independendly predicted unfavourable outcome at 6 months and in hospital mortality for patients with RIA
	Dashti	2009	Assessment of intraoperative ICG	112	Not reported	On table angiography and doppler	No statistical inference drawn
	Dhandapani	2012	Assessment of elective temporary clipping on neurological outcomes	273	Not reported	Mannitol given to all patients, elective temporary clipping	No operative rupture, short elective temporary clipping, rescue temporary clip (vs elective) was felt to be protective, total temp clip time >20 min predict poor outcome
	Doerfler	2018	Incidence and impact of secondry cerebral insults on outcome in subarachnoid haemorrhage	421	Not reported	None	Intraoperative rupture was associated with unfavourable outcome
	Elijovich	2008	Predictors of intraprocedural rupture in patients treated for ruptured intracranial aneurysms	711	Not reported	None	Intraoperative rupture higher risk of poor outcome (31% worse)
	Ferch	2002	Analysis of risk factors for stroke in surgery for subarachnoid haemorrhage	850	Specialist	None	Increased incidence of stroke with prolonged (>10mins) temporary clipping
	Foroohar	2000	Intraoperative variables and outcome after aneurysm surgery	190	Not reported	None	Lower maximum intraoperative systolic blood pressure was associated with good outcome
	Fridriksson	2002	Prospective collection of aneurysm complications	355	Mixed	Temporary clipping for with neuroprotection for some cases	Intraoperative technical complications caused 8% of deats and 28% of permanent disabilities
	Goertz	2018	Impact of aneurysm shape on rupture during clipping	138	Not reported	None	Intraoperative rupture had no impact on rate of unfavourable outcome
	Gu	2018	Using cardiac-gated CT angiography to predictive intraoperative rupture	153	Specialist	Cardiac gated CT used to predict intraoperative rupture	None
	Hoff	2008	Impact of intraoperative hypotension on outcomes	164	Not reported	None	Intraoperative hypotension was not demonstrated to be associated with poor outcome
	Juvela	2009	Whether apolipoprotein E genotype predicts outome after aneurysmal subarachnoid haemorrhage	102	Not reported	Mannitol in all operations, thiopental and increased BP prior to temporary clipping	Duration of temporary clipping was associated with stroke
	Kapsalaki	2008	The role of intra-operative micro-Doppler ultrasound in verifying proper clip placement in intracranial aneurysm surgery	121	Not reported		No comment on outcome
	Kashkoush	2017	Utility of SSEP in predicting stroke	133	Not reported	SSEP monitoring	SSEP is predictive of stroke
	Kivisaari	2004	Investigation of utility of control angiography	493	Experienced	None	No correlcation with neurological outcome reported
	Lakicevic	2015	Impact of intraoperative rupture on outcome	536	Not reported	None	Intraoperative rupture increases rate of post oeprative deficit
	Leipzig	2005	Rupture rates of aneurysm surgery	970	Not reported	None	IOR appeared to increased risk of stroke or death (although not statistical focus of paper)
	LeRoux	2001	Review of blood transfusion in aneurysm surgery	441	Not reported	None	None
	Lin	2013	Factors associated with poor outcome in patients with major intraoperative rupture of cerebral aneurysms	647	Not reported	None	Intraoperative rupture is a risk factor for poor outcome
	Luostarinen	2015	Frequency of transfusion during aneurysm surgery	488	Not reported	None	Intraoperative RBC transfusion associated with poor neurological outcome
	Mahaney	2012	Predictors of postoperative deterioration	1000	Not reported	None	Logistic regression model - high preinduction systolic, intentional intraop hypotension, blood loss, duraration of temproary clip applicaiotn >= 20 min, difficulty of aneurysm exposure
	McLaughlin	2004	Analysis of early surgery-related complications	179	80% specialist	None	Surgical complications were associated with worse GOS at 3 months
	Molyneaux	2002	Trial of clipping versus coiling	1004	Generalist	None	No relationship between intraop complications and outcome
	Nguyen	2010	Effect of perioperative hypothermia on occurrence of cardiovascular events in patients undergoing cerebral naeurysm surgery (also from IHAST)	1000	Not reported	Hypothermia	Hypothermia was not associated with increased occurrence of any single cardiovascular event or composite cardiovascular event
	Park	2016	Risk factors for intraoperative rupture of MCA aneurysms	182	Specialist	Mannitol	No statistical nference drawn about outcome
	Sandacioglu	2004	Effect of intraoperative rupture on outcome	169	Not reported	Rupture controlled with double suction, temporary clipping and/or focal tamponade	Rupture has a trend to increased morbidity and mortality when IAR occurs in patients with poor initial condition although this was not statistically significant
	Sheth	2014	Effect of intraoperative rupture on vasospasm	500	Not reported	None	Intraoperative rupture was not associated with subsequent vasospasm
	Umredkar	2010	Incidence of intracerebral infarcts after aneurysm clipping	174	Not reported	None	Longer temporary clipping associated with infarct
	Van Lindert	2001	The influence of surgical experience on the rate of intraoperative aneurysm rupture	308	40% by surgeons clipping >10/year	None	IAR rate higher for non-specialist surgeons
	Wester	2009	Single surgeons complications from aneurysm surgery	223	Generalist	None	Intraoperative ruptures decreased with increasing surgical experience
	Yamamoto	2017	Effect of perforator infarction after ACOM clipping	104	Not reported	Temporary clipping, doppler, ICG	Intraoperative rupture and temporary clipping were associated with perforator infarction, perforator infarction associated with poor neurological outcome outcome
	Yee	2017	Tranfusion rates in intracranial aneurysm surgery	141	Not reported	None	No comment on outcome
	Zhang	2012	Impact of clipping versus coiling in the over 60's	122	Not reported	None	No statistical relationship between complications and outcome

## Sheet: Events 1
	Author					Ayling	Burkhardt	Chalouhi	Darkwah Oppong	Dashti	Dhandapani	Doerfler	Elijovich	Ferch	Foroohar	Fridriksson	Goertz	Gu	Hindman	Hoff	Juvela	Kapsalaki	Kashkoush	Lakicevic	LeRoux	Leipzig	Lin	Luostarinen	Mahaney	McLaughlin	Nguyen	Park	Sandacioglu	Sheth	Umredkar	Van Lindert	Wester	Yamamoto	Yee	Zhang	Molyneaux	Kivisaari
	Number of operations for ruptured aneurysms		Category			181	100	360	365	112	273	421	711	850	190	355	138	153	994	164	102	121	133	536	441	970	647	488	1000	179	1000	182	169	500	174	308	223	104	141	122	1004	493
	Unfavourable GOS at 3 months	1	LONGTERM OUTCOME	Longterm outcome	Longterm outcome						78
	Unfavourable GOS at 6 months	1	LONGTERM OUTCOME	Longterm outcome	Longterm outcome							138
	Neurological deterioration immediately post operatively (within 24 hours)	1	NEUROLOGICAL DETERIORATION	Post op impact	Post op impact																								426
	Motor deficit (within 24 hours)	1	NEUROLOGICAL DETERIORATION	Post op impact	Post op impact																								277
	NIHSS 4+ decline (within 24 hours)	1	NEUROLOGICAL DETERIORATION	Post op impact	Post op impact																								256
	GCS 2+ (within 24 hours)	1	NEUROLOGICAL DETERIORATION	Post op impact	Post op impact																								217
	Perforator infarction (Scan at 24-48 hours)	1	STROKE	Post op impact	Post op impact																																	24
	Cortical infarction (scan at 24-48 hours)	1	STROKE	Post op impact	Post op impact																																	16
	Post op infarction (Scan at 24-48 hours)	1	STROKE	Post op impact	Post op impact																																	33
	Infarction	1	Stroke	Post op impact	Post op impact	8
	New focal deficit (within 24 hours)	1	STROKE	Post op impact	Post op impact																								107
	DIND post-op (within 24 hours)	1	STROKE	Post op impact	Post op impact																								51
	Stroke at 3 months	1	STROKE	Post op impact	Post op impact						44
	Clinical stroke (immediate)	2	STROKE	Post op impact	Post op impact											28							13
	Radiological stroke (immediate)	1	STROKE	Post op impact	Post op impact																33
	Easy exposure	1	CHALLENGING EXPOSURE	Surgical	Anatomical challenges																								187
	Moderate exposure	1	CHALLENGING EXPOSURE	Surgical	Anatomical challenges																								458
	Difficult exposure	1	CHALLENGING EXPOSURE	Surgical	Anatomical challenges																								242
	Very difficult exposure	1	CHALLENGING EXPOSURE	Surgical	Anatomical challenges																								111
	Paretn vessel agniographic vasospsm	1	CHALLENGING EXPOSURE	Surgical	Anatomical challenges																								91
	Premature rupture	1	Rupture	Surgical	Anatomical challenges																											11
	Severe intraoperative rupture	1	Rupture	Surgical	Anatomical challenges																																10
	Rerupture due to light anaesthetic and hypertension	1	Rupture	Surgical	Anatomical challenges																																1
	Intraoperative rupture	17	Rupture	Surgical	Anatomical challenges	26			137			104	135			62		24						79		104	30		317	1			59	75	68	31		32		7
	Rupture during exposure	4	Rupture	Surgical	Anatomical challenges		5				1						2									?	5
	Ruputure during dissection of aneurysm	5	Rupture	Surgical	Anatomical challenges		24				60						21									42	19
	Rupture during clip application or manipulation	4	Rupture	Surgical	Anatomical challenges		5				23						13									49 +?	6
	Intraoperative ICH secondary to rupture	1	SAH/ICH	Surgical	Anatomical challenges																											3
	Recurrent SAH (introp or within 2 hours of leaving op room)	1	SAH/ICH	Surgical	Anatomical challenges																								4
	Slight brain swelling	1	Swollen brain	Surgical	Anatomical challenges																								269
	Moderate brain swelling	1	Swollen brain	Surgical	Anatomical challenges																								312
	Severe brain swelling	1	Swollen brain	Surgical	Anatomical challenges																								56
	Increased ICP/brain oedema	2	Swollen brain	Surgical	Anatomical challenges	5										30
	Non-release of aneurysm clip	1	Technical failure	Surgical	Anatomical challenges																																1
	Neck remnant	1	INCOMPLETE	Surgical	INCOMPLETE																																					52
	Neck and fundus remnant	1	INCOMPLETE	Surgical	INCOMPLETE																																					17
	Surgery abandoned after start of anaesthesia	1	INCOMPLETE	Surgical	INCOMPLETE																																				8
	Wrapped (not clipped)	1	INCOMPLETE	Surgical	INCOMPLETE																																				14
	Incomplete treatment (partial clipping/wrapping)	1	INCOMPLETE	Surgical	INCOMPLETE																																				14
	Aneurysm remnant	2	INCOMPLETE	Surgical	INCOMPLETE					6																				7
	Incompleted occlusion postoperatively necessitating reclipping	1	INCOMPLETE	Surgical	INCOMPLETE					0
	Arterial injury	1	ARTERIAL INJURY/SACRIFICE/COMPROMISE	Surgical	Injury	1
	Major vessel occlusion	1	ARTERIAL INJURY/SACRIFICE/COMPROMISE	Surgical	Injury																																					30
	Large vessel occlusion (temporary or permanent)	1	ARTERIAL INJURY/SACRIFICE/COMPROMISE	Surgical	Injury																9
	Large vessel occlusion	1	ARTERIAL INJURY/SACRIFICE/COMPROMISE	Surgical	Injury																																	3
	Perforator occlusion	1	ARTERIAL INJURY/SACRIFICE/COMPROMISE	Surgical	Injury																																	4
	Arterial occlusion	2	ARTERIAL INJURY/SACRIFICE/COMPROMISE	Surgical	Injury											12					6
	Sacrifice of vessels of ACOM complex to manage haemorrhage	1	ARTERIAL INJURY/SACRIFICE/COMPROMISE	Surgical	Injury																																5
	Parent vessel injury attempting to control rupture	1	ARTERIAL INJURY/SACRIFICE/COMPROMISE	Surgical	Injury																											1
	Perforating vessel damage	0	ARTERIAL INJURY/SACRIFICE/COMPROMISE	Surgical	Injury
	Arterial stenosis	1	ARTERIAL INJURY/SACRIFICE/COMPROMISE	Surgical	Injury																									1
	Distal embolus	1	ARTERIAL INJURY/SACRIFICE/COMPROMISE	Surgical	Injury																									1
	Occluded vessel	1	ARTERIAL INJURY/SACRIFICE/COMPROMISE	Surgical	Injury																									2
	Suboptimal permanent clip placement identified on intraoperative angiography and requiring revision	1	ARTERIAL INJURY/SACRIFICE/COMPROMISE	Surgical	Injury			43
	Parent vessel occlusion after temporary clip application seen in microdoppler	1	ARTERIAL INJURY/SACRIFICE/COMPROMISE	Surgical	Injury																	23
	Unexpected branch occlusion	1	ARTERIAL INJURY/SACRIFICE/COMPROMISE	Surgical	Injury					8
	Intracranial ICA occlusion	1	ARTERIAL INJURY/SACRIFICE/COMPROMISE	Surgical	Injury																								89
	ACA occlusion	1	ARTERIAL INJURY/SACRIFICE/COMPROMISE	Surgical	Injury																								216
	Brain laceration	1	BRAIN PARENCHYMA	Surgical	Injury	1
	Brain tissue injury	1	BRAIN PARENCHYMA	Surgical	Injury																									1
	Brain retraction injury	0	BRAIN PARENCHYMA	Surgical	Injury																>=1
	Cranial nerve injury	1	CN	Surgical	Injury																									4
	CSF Fistula	1	CSF leak	Surgical	Injury																									2
	Significant change in SSEP	1	Derangement of neuromonitoring	Surgical	Injury																		32
	Internal ocular lesion	1	Eye injury	Surgical	Injury																									1
	Blood loss >1L	1	Major haemorrhage	Surgical	Injury																								63
	External ocular muscle lesion	1	Eye injury	Surgical	Injury																									3
	ICP monitor	1	Nsurg intervention	Surgical	Intervention																								29
	Lumbar drain	1	Nsurg intervention	Surgical	Intervention																								319
	Cerebral angiogram (intraop or within 2 hours)	1	Nsurg intervention	Surgical	Intervention																								92
	Temporary artery occlusion	8	TEMPORARY CLIPPING	Surgical	Intervention	52	Limited data on this							112	128	80			441							398			445									76
	Elective temporary clipping	1	TEMPORARY CLIPPING	Surgical	Intervention						132
	Rescue temporary clipping	1	TEMPORARY CLIPPING	Surgical	Intervention						76
	<10 min total temporary clipping	2	TEMPORARY CLIPPING	Surgical	Intervention														279										279
	10-20 min temporary clipping	2	TEMPORARY CLIPPING	Surgical	Intervention														104										104
	>20 min temporary clipping	2	TEMPORARY CLIPPING	Surgical	Intervention														58										58
	Temporary clipping < 5min	1	TEMPORARY CLIPPING	Surgical	Intervention																														55
	Temporary clipping > 5min	1	TEMPORARY CLIPPING	Surgical	Intervention																														62
	Bypass	1	Additional nsurg procudre	Surgical	Interventions	1
	Bypass after parent vessel injury attempting to control rupture	1	Additional nsurg procudre	Surgical	Interventions																											1
	Unplanned surgery (intraop or within 2 hours of leaving)	1	Additional nsurg procudre	Surgical	Interventions																								6
	Anaemia	1	Physiological derangement outside neurosurgical field	Systemic	Derangement																								38
	Na, K or Glucose major abnoramlity	1	Physiological derangement outside neurosurgical field	Systemic	Derangement																								13
	Asytole	1	Physiological derangement outside neurosurgical field	Systemic	Derangement	1
	Hypotension	1	Physiological derangement outside neurosurgical field	Systemic	Derangement	9														128 for 30%, 88 for 40%, 22 for 13%
	Unintended hypertension	1	Physiological derangement outside neurosurgical field	Systemic	Derangement																										55
	Preinduction SBP	0	Physiological derangement outside neurosurgical field	Systemic	Derangement																								[147+/-23] but NB higher was associated with neurological deterioration
	Preinducution ST segment depression >/1mm	1	Physiological derangement outside neurosurgical field	Systemic	Derangement																								18
	Unintended hypotension	1	Physiological derangement outside neurosurgical field	Systemic	Derangment																										37
	Intraop bradycardia	1	Physiological derangement outside neurosurgical field	Systemic	Derangment	1
	Intraop hypertension	1	Physiological derangement outside neurosurgical field	Systemic	Derangment	5
	Preinduction T wave inversion	1	Physiological derangement outside neurosurgical field	Systemic	Derangment																								32
	MI	1	Physiological derangement outside neurosurgical field	Systemic	Derangment																										1
	CHF/pulmonary oedema	1	Physiological derangement outside neurosurgical field	Systemic	Derangment																										23
	Non ventricular arrythmia	1	Physiological derangement outside neurosurgical field	Systemic	Derangment																										48
	Ventricular fibrillaiton or v tach	1	Physiological derangement outside neurosurgical field	Systemic	Derangment																										1
	Intentional hypotension	1	Physiological derangement outside neurosurgical field	Systemic	Interevention																								446
	Administration of neuroprotection	2	Neuroprotection	Systemic	Intervention	28													177
	Retrograde jugular venous catheter	1	Non nsurg procedure/intervention	Systemic	Intervention																								69
	Required reintubation	1	Non nsurg procedure/intervention	Systemic	Intervention																								16
	Cardioversion	1	Non nsurg procedure/intervention	Systemic	Intervention																										2
	Cardiac pacemaker placement	1	Non nsurg procedure/intervention	Systemic	Intervention																										1
	CPR	1	Non nsurg procedure/intervention	Systemic	Intervention																										2
	Other cardiovascular procedure, intervention or surgery	1	Non nsurg procedure/intervention	Systemic	Intervention																										1
	Still intubated post op	1	Physiological derangement outside neurosurgical field	Systemic	Intervention																								419
	Induced hypotension	2	Physiological derangement outside neurosurgical field	Systemic	Intervention	6																									46
	Intended hypertension	1	Physiological derangement outside neurosurgical field	Systemic	Intervention																										25
	Deliberate hypothermia	0	Physiological derangement outside neurosurgical field	Systemic	Intervention
	Intubated or trachy at 2 hours post op	1	Physiological derangement outside neurosurgical field	Systemic	Intervention																								191
	Local vasodilators	1	Systemic pharmacological intervention	Systemic	Intervention	2
	Mannitol administration	1	Systemic pharmacological intervention	Systemic	Intervention	3
	Supplemental O2 on arrival in theatre	1	Systemic pharmacological intervention	Systemic	Intervention																								230
	Vasopressors to support systemic circulation	2	Systemic pharmacological intervention	Systemic	Intervention																								82		85
	Cerebral vasopressores	1	Systemic pharmacological intervention	Systemic	Intervention																										192
	Transfusion	2	TRANSFUSION	Systemic	Intervention																				120														25
	Intraoperative RBC	1	TRANSFUSION	Systemic	Intervention																							37
	Intraoperative FFP	2	TRANSFUSION	Systemic	Intervention																							15	9
	Intraoperative Pltlt	1	TRANSFUSION	Systemic	Intervention																							6
	Postoperative RBC	1	TRANSFUSION	Systemic	Intervention																							17
	Postoperative FFP	1	TRANSFUSION	Systemic	Intervention																							8
	Postoperative Pltlt	1	TRANSFUSION	Systemic	Intervention																							4
	Death (within 24 hours)	1	DEATH	Systemic	Outcome																								4

## Sheet: Events 2
			Author	Number of papers reporting	Median rate	Min	Max	Ayling	Burkhardt	Chalouhi	Darkwah Oppong	Dashti	Dhandapani	Doerfler	Elijovich	Ferch	Foroohar	Fridriksson	Goertz	Gu	Hindman	Hoff	Juvela	Kapsalaki	Kashkoush	Lakicevic	LeRoux	Leipzig	Lin	Luostarinen	Mahaney	McLaughlin	Nguyen	Park	Sandacioglu	Sheth	Umredkar	Van Lindert	Wester	Yamamoto	Yee	Zhang	Molyneaux	Kivisaari
Complication Field	Complication type	Specific complication	Number of operations for ruptured aneurysms					181	100	360	365	112	273	421	711	850	190	355	138	153	994	164	102	121	133	536	441	970	647	488	1000	179	1000	182	169	500	174	308	223	104	141	122	1004	493
Immediate neurological harm	Worsening patient condition	Post operative neurological deterioration (any cause)	Neurological deterioration immediately post operatively (within 24 hours)	1	0.426	0.426	0.426																								0.426
Immediate neurological harm	Worsening patient condition	Clinical stroke (immediate)	Clinical stroke (immediate)	2	0.0883088	0.0788732	0.0977444											0.0788732							0.0977444
Immediate neurological harm	Worsening patient condition	Death	Death (within 24 hours)	1	0.004	0.004	0.004																								0.004
Immediate neurological harm	Worsening patient condition	Radiological cortical stroke	Cortical infarction (scan at 24-48 hours)	1	0.153846	0.153846	0.153846																																	0.153846
Immediate neurological harm	Worsening patient condition	Radiological perforator stroke	Perforator infarction (Scan at 24-48 hours)	1	0.230769	0.230769	0.230769																																	0.230769
Immediate neurological harm	Worsening patient condition	Radiological stroke (not further specified)	Post op infarction (Scan at 24-48 hours)	1	0.317308	0.317308	0.317308																																	0.317308
Immediate neurological harm	Worsening patient condition	Radiological stroke (not further specified)	Infarction	1	0.0441989	0.0441989	0.0441989	0.0441989
Immediate neurological harm	Worsening patient condition	Radiological stroke (not further specified)	Radiological stroke (immediate)	1	0.323529	0.323529	0.323529																0.323529
Immediate neurological harm	Worsening patient condition	ALL radiological stroke (not further specified)	All radiological stroke (not further specified)	3	0.317308	0.0441989	0.323529	0.0441989															0.323529																	0.317308
Surgical field	Arterial Injury	Arterial injury (not further specified)	Arterial injury	1	0.00552486	0.00552486	0.00552486	0.00552486
Surgical field	Arterial Injury	Arterial injury (not further specified)	Parent vessel injury attempting to control rupture	1	0.00549451	0.00549451	0.00549451																											0.00549451
Surgical field	Arterial Injury	ALL arterial injury (not further specified)	ALL arterial injury (not further specified)	2	0.00550968	0.00549451	0.00552486	0.00552486																										0.00549451
Surgical field	Arterial Injury	Arterial occlusion (not further specified)	Arterial occlusion	2	0.0463132	0.0338028	0.0588235											0.0338028					0.0588235
Surgical field	Arterial Injury	Arterial occlusion (not further specified)	Occluded vessel	1	0.0111732	0.0111732	0.0111732																									0.0111732
Surgical field	Arterial Injury	Arterial occlusion (not further specified)	Unexpected branch occlusion	1	0.0714286	0.0714286	0.0714286					0.0714286
Surgical field	Arterial Injury	Arterial stenosis	Arterial stenosis	1	0.00558659	0.00558659	0.00558659																									0.00558659
Surgical field	Arterial Injury	Distal embolus	Distal embolus	1	0.00558659	0.00558659	0.00558659																									0.00558659
Surgical field	Arterial Injury	Arterial occlusion - large vessel	Major vessel occlusion	1	0.0608519	0.0608519	0.0608519																																					0.0608519
Surgical field	Arterial Injury	Arterial occlusion - large vessel	Large vessel occlusion	1	0.0288462	0.0288462	0.0288462																																	0.0288462
Surgical field	Arterial Injury	Arterial occlusion - large vessel	Sacrifice of vessels of ACOM complex to manage haemorrhage	1	0.0224215	0.0224215	0.0224215																																0.0224215
Surgical field	Intervention	Temporary Clipping	Intracranial ICA occlusion	1	0.089	0.089	0.089																								0.089
Surgical field	Intervention	Temporary Clipping	ACA occlusion	1	0.216	0.216	0.216																								0.216
Surgical field	Arterial injury	Major haemorrhage	Blood loss >1L	1	0.063	0.063	0.063																								0.063
Surgical field	Arterial Injury	Arterial occlusion - perforator	Perforator occlusion	1	0.0384615	0.0384615	0.0384615																																	0.0384615
Surgical field	Arterial Injury	Suboptimal clip placement recognised by angiography/dopper	Suboptimal permanent clip placement identified on intraoperative angiography and requiring revision	1	0.119444	0.119444	0.119444			0.119444
Surgical field	Arterial Injury	Suboptimal clip placement recognised by angiography/dopper	Parent vessel occlusion after temporary clip application seen in microdoppler	1	0.190083	0.190083	0.190083																	0.190083
Surgical field	Incomplete securing of aneurysm	Partial occlusion with securing of rupture point	Neck remnant	1	0.105477	0.105477	0.105477																																					0.105477
Surgical field	Incomplete securing of aneurysm	Partial occlusion with securing of rupture point	Aneurysm remnant	2	0.0463388	0.0391061	0.0535714					0.0535714																				0.0391061
Surgical field	Incomplete securing of aneurysm	Partial occlusion with significant risk of unsecure rupture point	Neck and fundus remnant	1	0.0344828	0.0344828	0.0344828																																					0.0344828
Surgical field	Incomplete securing of aneurysm	Partial occlusion with significant risk of unsecure rupture point	Wrapped (not clipped)	1	0.0139442	0.0139442	0.0139442																																				0.0139442
Surgical field	Incomplete securing of aneurysm	Partial occlusion with significant risk of unsecure rupture point	Incomplete treatment (partial clipping/wrapping)	1	0.0139442	0.0139442	0.0139442																																				0.0139442
Surgical field	Incomplete securing of aneurysm	Partial occlusion with significant risk of unsecure rupture point	Incompleted occlusion postoperatively necessitating reclipping	1	0	0	0					0
Surgical field	Incomplete securing of aneurysm	Surgery abandoned	Surgery abandoned after start of anaesthesia	1	0.00796813	0.00796813	0.00796813																																				0.00796813
Surgical field	Increased operative difficulty	Difficult operative exposure	Difficult exposure	1	0.242	0.242	0.242																								0.242
Surgical field	Increased operative difficulty	Difficult operative exposure	Very difficult exposure	1	0.111	0.111	0.111																								0.111
Surgical field	Increased operative difficulty	Intraoperative rupture	Premature rupture	1	0.0604396	0.0604396	0.0604396																											0.0604396
Surgical field	Increased operative difficulty	Intraoperative rupture	Severe intraoperative rupture	1	0.044843	0.044843	0.044843																																0.044843
Surgical field	Increased operative difficulty	Intraoperative rupture	Rerupture due to light anaesthetic and hypertension	1	0.0044843	0.0044843	0.0044843																																0.0044843
Surgical field	Increased operative difficulty	Intraoperative rupture	Intraoperative rupture	17	0.156863	0.00558659	0.390805	0.143646			0.375342			0.247031	0.189873			0.174648		0.156863						0.147388		0.107216	0.0463679		0.317	0.00558659			0.349112	0.15	0.390805	0.100649		0.307692		0.057377
Surgical field	Increased operative difficulty	Intraoperative rupture	Rupture during exposure	4	0.0111104	0.003663	0.05		0.05				0.003663						0.0144928										0.00772798
Surgical field	Increased operative difficulty	Intraoperative rupture	Ruputure during dissection of aneurysm	5	0.152174	0.0293663	0.24		0.24				0.21978						0.152174									0.043299	0.0293663
Surgical field	Increased operative difficulty	Intraoperative rupture	Rupture during clip application or manipulation	4	0.0671245	0.00927357	0.0942029		0.05				0.0842491						0.0942029										0.00927357
Surgical field	Increased operative difficulty	Parent vessel vasospasm	Paretn vessel agniographic vasospsm	1	0.091	0.091	0.091																								0.091
Surgical field	Increased operative difficulty	Swollen brain	Severe brain swelling	1	0.056	0.056	0.056																								0.056
Surgical field	Increased operative difficulty	Swollen brain	Increased ICP/brain oedema	2	0.0560657	0.0276243	0.084507	0.0276243										0.084507
Surgical field	Increased operative difficulty	Technical failure	Non-release of aneurysm clip	1	0.0044843	0.0044843	0.0044843																																0.0044843
Surgical field	Intervention	Additional procedure (ICPM, Lumbar Drain, DSA)	ICP monitor	1	0.029	0.029	0.029																								0.029
Surgical field	Intervention	Additional procedure (ICPM, Lumbar Drain, DSA)	Lumbar drain	1	0.319	0.319	0.319																								0.319
Surgical field	Intervention	Additional procedure (ICPM, Lumbar Drain, DSA)	Cerebral angiogram (intraop or within 2 hours)	1	0.092	0.092	0.092																								0.092
Surgical field	Intervention	Administration of local vasodilators	Local vasodilators	1	0.0110497	0.0110497	0.0110497	0.0110497
Surgical field	Intervention	Further neurosurgery (including bypass)	Bypass	1	0.00552486	0.00552486	0.00552486	0.00552486
Surgical field	Intervention	Further neurosurgery (including bypass)	Bypass after parent vessel injury attempting to control rupture	1	0.00549451	0.00549451	0.00549451																											0.00549451
Surgical field	Intervention	Further neurosurgery (including bypass)	Unplanned surgery (intraop or within 2 hours of leaving)	1	0.006	0.006	0.006																								0.006
Surgical field	Intervention	Temporary Clipping	Temporary artery occlusion	8	0.426986	0.131765	0.730769	0.287293								0.131765	0.673684	0.225352			0.443662							0.410309			0.445									0.730769
Surgical field	Intervention	Temporary Clipping	Elective temporary clipping	1	0.483516	0.483516	0.483516						0.483516
Surgical field	Intervention	Temporary Clipping	Rescue temporary clipping	1	0.278388	0.278388	0.278388						0.278388
Surgical field	Intervention	Temporary Clipping	<10 min total temporary clipping	2	0.279842	0.279	0.280684														0.280684										0.279
Surgical field	Intervention	Temporary Clipping	10-20 min temporary clipping	2	0.104314	0.104	0.104628														0.104628										0.104
Surgical field	Intervention	Temporary Clipping	>20 min temporary clipping	2	0.0581751	0.058	0.0583501														0.0583501										0.058
Surgical field	Intervention	Temporary Clipping	Temporary clipping < 5min	1	0.316092	0.316092	0.316092																														0.316092
Surgical field	Intervention	Temporary Clipping	Temporary clipping > 5min	1	0.356322	0.356322	0.356322																														0.356322
Surgical field	Other injury	Cranial nerve injury	Cranial nerve injury	1	0.0223464	0.0223464	0.0223464																									0.0223464
Surgical field	Other injury	CSF leak	CSF Fistula	1	0.0111732	0.0111732	0.0111732																									0.0111732
Surgical field	Other injury	Derangement of neuromonitoring	Significant change in SSEP	1	0.240602	0.240602	0.240602																		0.240602
Surgical field	Other injury	Direct trauma to brain parenchyma	Brain laceration	1	0.00552486	0.00552486	0.00552486	0.00552486
Surgical field	Other injury	Direct trauma to brain parenchyma	Brain tissue injury	1	0.00558659	0.00558659	0.00558659																									0.00558659
Surgical field	Other injury	Eye injury	Internal ocular lesion	1	0.00558659	0.00558659	0.00558659																									0.00558659
Surgical field	Other injury	Eye injury	External ocular muscle lesion	1	0.0167598	0.0167598	0.0167598																									0.0167598
Surgical field	Other injury	New SAH/ICH	Intraoperative ICH secondary to rupture	1	0.0164835	0.0164835	0.0164835																											0.0164835
Surgical field	Other injury	New SAH/ICH	Recurrent SAH (introp or within 2 hours of leaving op room)	1	0.004	0.004	0.004																								0.004
Systemic	Intervention	Administration of mannitol	Mannitol administration	1	0.0165746	0.0165746	0.0165746	0.0165746
Systemic	Intervention	Administration of Neuroprotection	Administration of neuroprotection	2	0.166382	0.154696	0.178068	0.154696													0.178068
Systemic	Intervention	Intubated or tracheostomy post-operatively	Still intubated post op	1	0.419	0.419	0.419																								0.419
Systemic	Intervention	Intubated or tracheostomy post-operatively	Intubated or trachy at 2 hours post op	1	0.191	0.191	0.191																								0.191
Systemic	Intervention	Non neurosurgical procedure (retrograde jugular venous catheter, reintubation, cardioversion)	Retrograde jugular venous catheter	1	0.069	0.069	0.069																								0.069
Systemic	Intervention	Non neurosurgical procedure (retrograde jugular venous catheter, reintubation, cardioversion)	Required reintubation	1	0.016	0.016	0.016																								0.016
Systemic	Intervention	Non neurosurgical procedure (retrograde jugular venous catheter, reintubation, cardioversion)	Cardioversion	1	0.002	0.002	0.002																										0.002
Systemic	Intervention	Non neurosurgical procedure (retrograde jugular venous catheter, reintubation, cardioversion)	Cardiac pacemaker placement	1	0.001	0.001	0.001																										0.001
Systemic	Intervention	Non neurosurgical procedure (retrograde jugular venous catheter, reintubation, cardioversion)	CPR	1	0.002	0.002	0.002																										0.002
Systemic	Intervention	Non neurosurgical procedure (retrograde jugular venous catheter, reintubation, cardioversion)	Other cardiovascular procedure, intervention or surgery	1	0.001	0.001	0.001																										0.001
Systemic	Intervention	Tranfusion of non RBC blood products	Intraoperative FFP	2	0.0198689	0.009	0.0307377																							0.0307377	0.009
Systemic	Intervention	Tranfusion of non RBC blood products	Intraoperative Pltlt	1	0.0122951	0.0122951	0.0122951																							0.0122951
Systemic	Intervention	Transfusion of RBC	Transfusion	2	0.224707	0.177305	0.272109																				0.272109														0.177305
Systemic	Intervention	Transfusion of RBC	Intraoperative RBC	1	0.0758197	0.0758197	0.0758197																							0.0758197
Systemic	Intervention	Vasopressors	Vasopressors to support systemic circulation	2	0.0835	0.082	0.085																								0.082		0.085
Systemic	Intervention	Vasopressors	Cerebral vasopressores	1	0.192	0.192	0.192																										0.192
Systemic	Physiological derangement	Anaemia	Anaemia	1	0.038	0.038	0.038																								0.038
Systemic	Physiological derangement	Cardiac event or instability	Asytole	1	0.00552486	0.00552486	0.00552486	0.00552486
Systemic	Physiological derangement	Cardiac event or instability	Intraop bradycardia	1	0.00552486	0.00552486	0.00552486	0.00552486
Systemic	Physiological derangement	Cardiac event or instability	MI	1	0.001	0.001	0.001																										0.001
Systemic	Physiological derangement	Cardiac event or instability	CHF/pulmonary oedema	1	0.023	0.023	0.023																										0.023
Systemic	Physiological derangement	Cardiac event or instability	Non ventricular arrythmia	1	0.048	0.048	0.048																										0.048
Systemic	Physiological derangement	Cardiac event or instability	Ventricular fibrillaiton or v tach	1	0.001	0.001	0.001																										0.001
Systemic	Physiological derangement	Electrolyte or glucose disturbance	Na, K or Glucose major abnoramlity	1	0.013	0.013	0.013																								0.013
Systemic	Physiological derangement	Intended hypotension	Intentional hypotension	1	0.446	0.446	0.446																								0.446
Systemic	Physiological derangement	Physiological derangement outside neurosurgical field	Hypotension	1	0.0497238	0.0497238	0.0497238	0.0497238
Systemic	Physiological derangement	Physiological derangement outside neurosurgical field	Intraop hypertension	1	0.0276243	0.0276243	0.0276243	0.0276243
Systemic	Physiological derangement	Unintended hypertension	Unintended hypertension	1	0.055	0.055	0.055																										0.055
Systemic	Physiological derangement	Unintended hypotension	Unintended hypotension	1	0.037	0.037	0.037																										0.037
Systemic	Physiological derangement outside neurosurgical field	Intended hypertension	Intended hypertension	1	0.025	0.025	0.025																										0.025
Systemic	Physiological derangement outside neurosurgical field	Intended hypotension	Induced hypotension	2	0.0395746	0.0331492	0.046	0.0331492																									0.046

## Sheet: Events 3
			Author	Number of papers reporting	Median complication rate	Min	Max	Ayling	Burkhardt	Chalouhi	Darkwah Oppong	Dashti	Dhandapani	Doerfler	Elijovich	Ferch	Foroohar	Fridriksson	Goertz	Gu	Hoff	Juvela	Kapsalaki	Kashkoush	Lakicevic	LeRoux	Leipzig	Lin	Luostarinen	Mahaney	McLaughlin	Nguyen	Park	Sandacioglu	Sheth	Umredkar	Van Lindert	Wester	Yamamoto	Yee	Zhang	Molyneaux	Kivisaari
Complication field	Complication type	Specific complication	Number of operations for ruptured aneurysms					181	100	360	365	112	273	421	711	850	190	355	138	153	164	102	121	133	536	441	970	647	488	1000	179	1000	182	169	500	174	308	223	104	141	122	1004	493
Global	Immediate neurological harm	Clinical stroke (immediate)	Clinical stroke (immediate)	2	0.0883088	0.0788732	0.0977444											0.0788732						0.0977444
Global	Immediate neurological harm	Death	Death (within 24 hours)	1	0.004	0.004	0.004																							0.004
Global	Immediate neurological harm	Post operative neurological deterioration (any cause)	Neurological deterioration immediately post operatively (within 24 hours)	1	0.426	0.426	0.426																							0.426
Global	Immediate neurological harm	Radiological cortical stroke	Cortical infarction (scan at 24-48 hours)	1	0.153846	0.153846	0.153846																																0.153846
Global	Immediate neurological harm	Radiological perforator stroke	Perforator infarction (Scan at 24-48 hours)	1	0.230769	0.230769	0.230769																																0.230769
Global	Immediate neurological harm	Radiological stroke (not further specified)	Post op infarction (Scan at 24-48 hours)	1	0.317308	0.317308	0.317308																																0.317308
Global	Immediate neurological harm	Radiological stroke (not further specified)	Infarction	1	0.0441989	0.0441989	0.0441989	0.0441989
Global	Immediate neurological harm	Radiological stroke (not further specified)	Radiological stroke (immediate)	1	0.323529	0.323529	0.323529															0.323529
Global	Immediate neurological harm	Radiological stroke (not further specified) [ALL]	All radiological stroke (not further specified)	3	0.317308	0.0441989	0.323529	0.0441989														0.323529																	0.317308
Surgical	Arterial Injury	Arterial injury//occlusion (not further specified) [ALL]	Arterial injury//occlusion (not further specified) [ALL]	4	0.0463132	0.0111732	0.0714286					0.0714286						0.0338028				0.0588235									0.0111732
Surgical	Arterial Injury	Arterial injury/occlusion (not further specified)	Arterial injury	1	0.00552486	0.00552486	0.00552486	0.00552486
Surgical	Arterial Injury	Arterial injury/occlusion (not further specified)	Arterial occlusion	2	0.0463132	0.0338028	0.0588235											0.0338028				0.0588235
Surgical	Arterial Injury	Arterial injury/occlusion (not further specified)	Occluded vessel	1	0.0111732	0.0111732	0.0111732																								0.0111732
Surgical	Arterial Injury	Arterial injury/occlusion (not further specified)	Unexpected branch occlusion	1	0.0714286	0.0714286	0.0714286					0.0714286
Surgical	Arterial Injury	Arterial occlusion - large vessel	Major vessel occlusion	1	0.0608519	0.0608519	0.0608519																																				0.0608519
Surgical	Arterial Injury	Arterial occlusion - large vessel	Large vessel occlusion	1	0.0288462	0.0288462	0.0288462																																0.0288462
Surgical	Arterial Injury	Arterial occlusion - large vessel	Large vessel clip occlusion	1	0.0269058	0.0269058	0.0269058																															0.0269058
Surgical	Arterial Injury	Arterial occlusion - large vessel [ALL]	Arterial occlusion - large vessel [ALL]	3	0.0288462	0.0269058	0.0608519																															0.0269058	0.0288462				0.0608519
Surgical	Arterial Injury	Arterial occlusion - perforator	Perforator occlusion	1	0.0384615	0.0384615	0.0384615																																0.0384615
Surgical	Arterial Injury	Arterial stenosis	Arterial stenosis	1	0.00558659	0.00558659	0.00558659																								0.00558659
Surgical	Arterial Injury	Distal embolus	Distal embolus	1	0.00558659	0.00558659	0.00558659																								0.00558659
Surgical	Arterial injury	Major haemorrhage	Blood loss >1L	1	0.063	0.063	0.063																							0.063
Surgical	Arterial Injury	Suboptimal clip placement recognised by angiography/dopper	Suboptimal permanent clip placement identified on intraoperative angiography and requiring revision	1	0.119444	0.119444	0.119444			0.119444
Surgical	Arterial Injury	Suboptimal clip placement recognised by angiography/dopper	Parent vessel occlusion after temporary clip application seen in microdoppler	1	0.190083	0.190083	0.190083																0.190083
Surgical	Arterial Injury	Suboptimal clip placement recognised by angiography/dopper (ALL)	Suboptimal clip placement recognised by angiography/dopper (ALL)	2	0.154764	0.119444	0.190083			0.119444													0.190083
Surgical	Incomplete securing of aneurysm	Partial occlusion with incompletely secure rupture point	Neck and fundus remnant	1	0.0344828	0.0344828	0.0344828																																				0.0344828
Surgical	Incomplete securing of aneurysm	Partial occlusion with incompletely secure rupture point	Wrapped (not clipped)	1	0.0139442	0.0139442	0.0139442																																			0.0139442
Surgical	Incomplete securing of aneurysm	Partial occlusion with incompletely secure rupture point	Incomplete treatment (partial clipping/wrapping)	1	0.0139442	0.0139442	0.0139442																																			0.0139442
Surgical	Incomplete securing of aneurysm	Partial occlusion with incompletely secure rupture point	Incompleted occlusion postoperatively necessitating reclipping	1	0	0	0					0
Surgical	Incomplete securing of aneurysm	Partial occlusion with neck remnant	Neck remnant	1	0.105477	0.105477	0.105477																																				0.105477
Surgical	Incomplete securing of aneurysm	Partial occlusion with neck remnant	Aneurysm remnant	2	0.0463388	0.0391061	0.0535714					0.0535714																			0.0391061
Surgical	Incomplete securing of aneurysm	Partial occlusion with neck remnant (ALL)	Partial occlusion with neck remnant (ALL)	3	0.0535714	0.0391061	0.105477					0.0535714																			0.0391061												0.105477
Surgical	Incomplete securing of aneurysm	Partially occlusion with incompletely secure rupture point (ALL)	Partially secured aneurysm (ALL)	2	0.0311856	0.0278884	0.0344828																																			0.0278884	0.0344828
Surgical	Incomplete securing of aneurysm	Surgery abandoned	Surgery abandoned after start of anaesthesia	1	0.00796813	0.00796813	0.00796813																																			0.00796813
Surgical	Increased operative difficulty	Difficult operative exposure	Difficult exposure	1	0.242	0.242	0.242																							0.242
Surgical	Increased operative difficulty	Difficult operative exposure	Very difficult exposure	1	0.111	0.111	0.111																							0.111
Surgical	Increased operative difficulty	Difficult operative exposure (ALL)	Difficult operative exposure (ALL)	1	0.353	0.353	0.353																							0.353
Surgical	Increased operative difficulty	Intraoperative rupture (during aneurysm dissection)	Ruputure during dissection of aneurysm	5	0.152174	0.0293663	0.24		0.24				0.21978						0.152174								0.043299	0.0293663
Surgical	Increased operative difficulty	Intraoperative rupture (during clip application or manipulation)	Rupture during clip application or manipulation	4	0.0671245	0.00927357	0.0942029		0.05				0.0842491						0.0942029									0.00927357
Surgical	Increased operative difficulty	Intraoperative rupture (during exposure)	Rupture during exposure	4	0.0111104	0.003663	0.05		0.05				0.003663						0.0144928									0.00772798
Surgical	Increased operative difficulty	Intraoperative rupture (Stage not specified)	Premature rupture	1	0.0604396	0.0604396	0.0604396																										0.0604396
Surgical	Increased operative difficulty	Intraoperative rupture (Stage not specified)	Severe intraoperative rupture	1	0.044843	0.044843	0.044843																															0.044843
Surgical	Increased operative difficulty	Intraoperative rupture (Stage not specified)	Intraoperative rupture	17	0.156863	0.00558659	0.390805	0.143646			0.375342			0.247031	0.189873			0.174648		0.156863					0.147388		0.107216	0.0463679		0.317	0.00558659			0.349112	0.15	0.390805	0.100649		0.307692		0.057377
Surgical	Increased operative difficulty	Intraoperative rupture (Stage not specified) [ALL]	Intraoperative rupture (Stage not specified) [ALL]	19	0.15	0.00558659	0.390805	0.143646			0.375342			0.247031	0.189873			0.174648		0.156863					0.147388		0.107216	0.0463679		0.317	0.00558659		0.0604396	0.349112	0.15	0.390805	0.100649	0.044843	0.307692		0.057377
Surgical	Increased operative difficulty	Intraoperative rupture due to hypertension from incomplete anaesthesia	Rerupture due to light anaesthetic and hypertension	1	0.0044843	0.0044843	0.0044843																															0.0044843
Surgical	Increased operative difficulty	Parent vessel vasospasm	Parent vessel agniographic vasospsm	1	0.091	0.091	0.091																							0.091
Surgical	Increased operative difficulty	Swollen brain	Severe brain swelling	1	0.056	0.056	0.056																							0.056
Surgical	Increased operative difficulty	Swollen brain	Increased ICP/brain oedema	2	0.0560657	0.0276243	0.084507	0.0276243										0.084507
Surgical	Increased operative difficulty	Swollen brain [ALL]	Swollen brain [ALL]	3	0.056	0.0276243	0.084507	0.0276243										0.084507												0.056
Surgical	Increased operative difficulty	Technical failure (non-release of aneurysm clip)	Non-release of aneurysm clip	1	0.0044843	0.0044843	0.0044843																															0.0044843
Surgical	Intervention	Administration of local vasodilators	Local vasodilators	1	0.0110497	0.0110497	0.0110497	0.0110497
Surgical	Intervention	Cerebral Angiogram (Intraop or within 2 hours)	Cerebral angiogram (intraop or within 2 hours)	1	0.092	0.092	0.092																							0.092
Surgical	Intervention	Further neurosurgery (including bypass)	Bypass	1	0.00552486	0.00552486	0.00552486	0.00552486
Surgical	Intervention	Further neurosurgery (including bypass)	Bypass after parent vessel injury attempting to control rupture	1	0.00549451	0.00549451	0.00549451																										0.00549451
Surgical	Intervention	Further neurosurgery (including bypass)	Unplanned surgery (intraop or within 2 hours of leaving)	1	0.006	0.006	0.006																							0.006
Surgical	Intervention	Further neurosurgery (including bypass) (ALL)	Further neurosurgery (including bypass) (ALL)	3	0.00552486	0.00549451	0.006	0.00552486																						0.006			0.00549451
Surgical	Intervention	ICP Monitor	ICP monitor	1	0.029	0.029	0.029																							0.029
Surgical	Intervention	Lumbar Drain	Lumbar drain	1	0.319	0.319	0.319																							0.319
Surgical	Intervention	Temporary Clipping (all other)	Temporary artery occlusion	7	0.410309	0.131765	0.730769	0.287293								0.131765	0.673684	0.225352									0.410309			0.445									0.730769
Surgical	Intervention	Temporary Clipping (all other)	Elective temporary clipping	1	0.483516	0.483516	0.483516						0.483516
Surgical	Intervention	Temporary Clipping (all other)	Rescue temporary clipping	1	0.278388	0.278388	0.278388						0.278388
Surgical	Intervention	Temporary Clipping (all other)	Temporary clipping < 5min	1	0.316092	0.316092	0.316092																													0.316092
Surgical	Intervention	Temporary Clipping (all other)	Temporary clipping > 5min	1	0.356322	0.356322	0.356322																													0.356322
Surgical	Intervention	Temporary Clipping (all other) [ALL]	Temporary Clipping (all other) [ALL]	9	0.445	0.131765	0.761905	0.287293					0.761905			0.131765	0.673684	0.225352									0.410309			0.445						0.672414			0.730769
Surgical	Intervention	Temporary Clipping <10 min	<10 min total temporary clipping	1	0.279	0.279	0.279																							0.279
Surgical	Intervention	Temporary Clipping >20 min	>20 min temporary clipping	1	0.058	0.058	0.058																							0.058
Surgical	Intervention	Temporary Clipping 10-20min	10-20 min temporary clipping	1	0.104	0.104	0.104																							0.104
Surgical	Intervention	Temporary Clipping of ACA	Temporary clipping of ACA	1	0.216	0.216	0.216																							0.216
Surgical	Intervention	Temporary Clipping of ICA	Temporary clipping of ICA	1	0.089	0.089	0.089																							0.089
Surgical	Non-arterial injury	Cranial nerve injury	Cranial nerve injury	1	0.0223464	0.0223464	0.0223464																								0.0223464
Surgical	Non-arterial injury	CSF leak	CSF Fistula	1	0.0111732	0.0111732	0.0111732																								0.0111732
Surgical	Non-arterial injury	Derangement of neuromonitoring	Significant change in SSEP	1	0.240602	0.240602	0.240602																	0.240602
Surgical	Non-arterial injury	Direct trauma to brain parenchyma	Brain laceration	1	0.00552486	0.00552486	0.00552486	0.00552486
Surgical	Non-arterial injury	Direct trauma to brain parenchyma	Brain tissue injury	1	0.00558659	0.00558659	0.00558659																								0.00558659
Surgical	Non-arterial injury	Direct trauma to brain parenchyma [ALL]	Direct trauma to brain parenchyma [ALL]	2	0.00555573	0.00552486	0.00558659	0.00552486																							0.00558659
Surgical	Non-arterial injury	Eye injury	Internal ocular lesion	1	0.00558659	0.00558659	0.00558659																								0.00558659
Surgical	Non-arterial injury	New SAH/ICH	Intraoperative ICH secondary to rupture	1	0.0164835	0.0164835	0.0164835																										0.0164835
Surgical	Non-arterial injury	New SAH/ICH	Recurrent SAH (introp or within 2 hours of leaving op room)	1	0.004	0.004	0.004																							0.004
Surgical	Non-arterial injury	New Subarachnoid haemorrhage or ICH [ALL]	New Subarachnoid haemorrhage or ICH [ALL]	2	0.0102418	0.004	0.0164835																							0.004			0.0164835
ZAnaesthetic	Intervention	Non neurosurgical procedure (retrograde jugular venous catheter, reintubation, cardioversion)	Retrograde jugular venous catheter	1	0.069	0.069	0.069																							0.069
ZAnaesthetic	Intervention	Non neurosurgical procedure (retrograde jugular venous catheter, reintubation, cardioversion)	Required reintubation	1	0.016	0.016	0.016																							0.016
ZAnaesthetic	Intervention	Non neurosurgical procedure (retrograde jugular venous catheter, reintubation, cardioversion)	Cardioversion	1	0.002	0.002	0.002																									0.002
ZAnaesthetic	Intervention	Non neurosurgical procedure (retrograde jugular venous catheter, reintubation, cardioversion)	Cardiac pacemaker placement	1	0.001	0.001	0.001																									0.001
ZAnaesthetic	Intervention	Non neurosurgical procedure (retrograde jugular venous catheter, reintubation, cardioversion)	CPR	1	0.002	0.002	0.002																									0.002
ZAnaesthetic	Intervention	Non neurosurgical procedure (retrograde jugular venous catheter, reintubation, cardioversion)	Other cardiovascular procedure, intervention or surgery	1	0.001	0.001	0.001																									0.001
ZAnaesthetic	Intervention	Non neurosurgical procedure (retrograde jugular venous catheter, reintubation, cardioversion) [ALL]	Non neurosurgical procedure (retrograde jugular venous catheter, reintubation, cardioversion) [ALL]	2	0.011	0.006	0.016																							0.016		0.006
ZAnaesthetic	Intervention	Tranfusion of FFP	Intraoperative FFP	2	0.0198689	0.009	0.0307377																						0.0307377	0.009
ZAnaesthetic	Intervention	Tranfusion of Platelets	Intraoperative Pltlt	1	0.0122951	0.0122951	0.0122951																						0.0122951
ZAnaesthetic	Intervention	Transfusion of RBC	Transfusion	2	0.224707	0.177305	0.272109																			0.272109														0.177305
ZAnaesthetic	Intervention	Transfusion of RBC	Intraoperative RBC	1	0.0758197	0.0758197	0.0758197																						0.0758197
ZAnaesthetic	Intervention	Transfusion of RBC [ALL]	Transfusion of RBC [ALL]	3	0.177305	0.0758197	0.272109																			0.272109			0.0758197											0.177305
ZAnaesthetic	Intervention	Unplanned administration of mannitol	Mannitol administration	1	0.0165746	0.0165746	0.0165746	0.0165746
ZAnaesthetic	Intervention	Unplanned administration of neuroprotective drugs	Administration of neuroprotection	1	0.154696	0.154696	0.154696	0.154696
ZAnaesthetic	Physiological derangement	Anaemia	Anaemia	1	0.038	0.038	0.038																							0.038
ZAnaesthetic	Physiological derangement	Cardiac event or instability	Asytole	1	0.00552486	0.00552486	0.00552486	0.00552486
ZAnaesthetic	Physiological derangement	Cardiac event or instability	Intraop bradycardia	1	0.00552486	0.00552486	0.00552486	0.00552486
ZAnaesthetic	Physiological derangement	Cardiac event or instability	MI	1	0.001	0.001	0.001																									0.001
ZAnaesthetic	Physiological derangement	Cardiac event or instability	CHF/pulmonary oedema	1	0.023	0.023	0.023																									0.023
ZAnaesthetic	Physiological derangement	Cardiac event or instability	Non ventricular arrythmia	1	0.048	0.048	0.048																									0.048
ZAnaesthetic	Physiological derangement	Cardiac event or instability	Ventricular fibrillaiton or v tach	1	0.001	0.001	0.001																									0.001
ZAnaesthetic	Physiological derangement	Cardiac event or instability [ALL]	Cardiac event or instability [ALL]	2	0.0392624	0.00552486	0.073	0.00552486																								0.073
ZAnaesthetic	Physiological derangement	Electrolyte or glucose disturbance	Na, K or Glucose major abnoramlity	1	0.013	0.013	0.013																							0.013
ZAnaesthetic	Physiological derangement	Hypertension (intended)	Intended hypertension	1	0.025	0.025	0.025																									0.025
ZAnaesthetic	Physiological derangement	Hypertension (unintended)	Intraop hypertension	1	0.0276243	0.0276243	0.0276243	0.0276243
ZAnaesthetic	Physiological derangement	Hypertension (unintended)	Unintended hypertension	1	0.055	0.055	0.055																									0.055
ZAnaesthetic	Physiological derangement	Hypertension (unintended) [ALL]	Hypertension (unintended) [ALL]	2	0.0413122	0.0276243	0.055	0.0276243																								0.055
ZAnaesthetic	Physiological derangement	Hypotension (intended)	Intentional hypotension	1	0.446	0.446	0.446																							0.446
ZAnaesthetic	Physiological derangement	Hypotension (intended)	Induced hypotension	2	0.0395746	0.0331492	0.046	0.0331492																								0.046
ZAnaesthetic	Physiological derangement	Hypotension (intended) [ALL]	Hypotension (intended) [ALL]	3	0.046	0.0331492	0.446	0.0331492																						0.446		0.046
ZAnaesthetic	Physiological derangement	Hypotension (unintended)	Hypotension	1	0.0497238	0.0497238	0.0497238	0.0497238
ZAnaesthetic	Physiological derangement	Hypotension (unintended)	Unintended hypotension	1	0.037	0.037	0.037																									0.037
ZAnaesthetic	Physiological derangement	Hypotension (unintended) [ALL]	Hypotension (unintended) [ALL]	2	0.0433619	0.037	0.0497238	0.0497238																								0.037

## Sheet: Events 4
			Author	Number of papers reporting	Median complication rate	Min	Max	Ayling	Burkhardt	Chalouhi	Darkwah Oppong	Dashti	Dhandapani	Doerfler	Elijovich	Ferch	Foroohar	Fridriksson	Goertz	Gu	Hoff	Juvela	Kapsalaki	Kashkoush	Lakicevic	LeRoux	Leipzig	Lin	Luostarinen	Mahaney	McLaughlin	Nguyen	Park	Sandacioglu	Sheth	Umredkar	Van Lindert	Wester	Yamamoto	Yee	Zhang	Molyneaux	Kivisaari
Complication field	Complication type	Specific complication	Number of operations for ruptured aneurysms					181	100	360	365	112	273	421	711	850	190	355	138	153	164	102	121	133	536	441	970	647	488	1000	179	1000	182	169	500	174	308	223	104	141	122	1004	493	13410
Global	Immediate neurological harm	Clinical stroke (immediate)	Clinical stroke (immediate)	2	0.0883088	0.0788732	0.0977444											0.0788732						0.0977444
Global	Immediate neurological harm	Death	Death (within 24 hours)	1	0.004	0.004	0.004																							0.004
Global	Immediate neurological harm	Post operative neurological deterioration (any cause)	Neurological deterioration immediately post operatively (within 24 hours)	1	0.426	0.426	0.426																							0.426
Global	Immediate neurological harm	Radiological cortical stroke	Cortical infarction (scan at 24-48 hours)	1	0.153846	0.153846	0.153846																																0.153846
Global	Immediate neurological harm	Radiological perforator stroke	Perforator infarction (Scan at 24-48 hours)	1	0.230769	0.230769	0.230769																																0.230769
Global	Immediate neurological harm	Radiological stroke (not further specified) [ALL]	All radiological stroke (not further specified)	3	0.317308	0.0441989	0.323529	0.0441989														0.323529																	0.317308
Surgical	Arterial Injury	Arterial injury//occlusion (not further specified) [ALL]	Arterial injury//occlusion (not further specified) [ALL]	4	0.0463132	0.0111732	0.0714286					0.0714286						0.0338028				0.0588235									0.0111732
Surgical	Arterial Injury	Arterial occlusion - large vessel [ALL]	Arterial occlusion - large vessel [ALL]	3	0.0288462	0.0269058	0.0608519																															0.0269058	0.0288462				0.0608519
Surgical	Arterial Injury	Arterial occlusion - perforator	Perforator occlusion	1	0.0384615	0.0384615	0.0384615																																0.0384615
Surgical	Arterial Injury	Arterial stenosis	Arterial stenosis	1	0.00558659	0.00558659	0.00558659																								0.00558659
Surgical	Arterial Injury	Distal embolus	Distal embolus	1	0.00558659	0.00558659	0.00558659																								0.00558659
Surgical	Arterial injury	Major haemorrhage	Blood loss >1L	1	0.063	0.063	0.063																							0.063
Surgical	Arterial Injury	Suboptimal clip placement recognised by angiography/doppler (ALL)	Suboptimal clip placement recognised by angiography/dopper (ALL)	2	0.154764	0.119444	0.190083			0.119444													0.190083
Surgical	Incomplete securing of aneurysm	Partial occlusion with neck remnant (ALL)	Partial occlusion with neck remnant (ALL)	3	0.0535714	0.0391061	0.105477					0.0535714																			0.0391061												0.105477
Surgical	Incomplete securing of aneurysm	Partially occlusion with incompletely secure rupture point (ALL)	Partially secured aneurysm (ALL)	2	0.0311856	0.0278884	0.0344828																																			0.0278884	0.0344828
Surgical	Incomplete securing of aneurysm	Surgery abandoned	Surgery abandoned after start of anaesthesia	1	0.00796813	0.00796813	0.00796813																																			0.00796813
Surgical	Increased operative difficulty	Difficult operative exposure (ALL)	Difficult operative exposure (ALL)	1	0.353	0.353	0.353																							0.353
Surgical	Increased operative difficulty	Intraoperative rupture (during aneurysm dissection)	Ruputure during dissection of aneurysm	5	0.152174	0.0293663	0.24		0.24				0.21978						0.152174								0.043299	0.0293663
Surgical	Increased operative difficulty	Intraoperative rupture (during clip application or manipulation)	Rupture during clip application or manipulation	4	0.0671245	0.00927357	0.0942029		0.05				0.0842491						0.0942029									0.00927357
Surgical	Increased operative difficulty	Intraoperative rupture (during exposure)	Rupture during exposure	4	0.0111104	0.003663	0.05		0.05				0.003663						0.0144928									0.00772798
Surgical	Increased operative difficulty	Intraoperative rupture (Stage not specified) [ALL]	Intraoperative rupture (Stage not specified) [ALL]	19	0.15	0.00558659	0.390805	0.143646			0.375342			0.247031	0.189873			0.174648		0.156863					0.147388		0.107216	0.0463679		0.317	0.00558659		0.0604396	0.349112	0.15	0.390805	0.100649	0.044843	0.307692		0.057377
Surgical	Increased operative difficulty	Intraoperative rupture due to hypertension from incomplete anaesthesia	Rerupture due to light anaesthetic and hypertension	1	0.0044843	0.0044843	0.0044843																															0.0044843
Surgical	Increased operative difficulty	Parent vessel vasospasm	Parent vessel agniographic vasospsm	1	0.091	0.091	0.091																							0.091
Surgical	Increased operative difficulty	Swollen brain [ALL]	Swollen brain [ALL]	3	0.056	0.0276243	0.084507	0.0276243										0.084507												0.056
Surgical	Increased operative difficulty	Technical failure (non-release of aneurysm clip)	Non-release of aneurysm clip	1	0.0044843	0.0044843	0.0044843																															0.0044843
Surgical	Intervention	Administration of local vasodilators	Local vasodilators	1	0.0110497	0.0110497	0.0110497	0.0110497
Surgical	Intervention	Cerebral Angiogram (Intraop or within 2 hours)	Cerebral angiogram (intraop or within 2 hours)	1	0.092	0.092	0.092																							0.092
Surgical	Intervention	Further neurosurgery (including bypass) (ALL)	Further neurosurgery (including bypass) (ALL)	3	0.00552486	0.00549451	0.006	0.00552486																						0.006			0.00549451
Surgical	Intervention	ICP Monitor	ICP monitor	1	0.029	0.029	0.029																							0.029
Surgical	Intervention	Lumbar Drain	Lumbar drain	1	0.319	0.319	0.319																							0.319
Surgical	Intervention	Temporary Clipping (all other) [ALL]	Temporary Clipping (all other) [ALL]	9	0.445	0.131765	0.761905	0.287293					0.761905			0.131765	0.673684	0.225352									0.410309			0.445						0.672414			0.730769
Surgical	Intervention	Temporary Clipping <10 min	<10 min total temporary clipping	1	0.279	0.279	0.279																							0.279
Surgical	Intervention	Temporary Clipping >20 min	>20 min temporary clipping	1	0.058	0.058	0.058																							0.058
Surgical	Intervention	Temporary Clipping 10-20min	10-20 min temporary clipping	1	0.104	0.104	0.104																							0.104
Surgical	Intervention	Temporary Clipping of ACA	Temporary clipping of ACA	1	0.216	0.216	0.216																							0.216
Surgical	Intervention	Temporary Clipping of ICA	Temporary clipping of ICA	1	0.089	0.089	0.089																							0.089
Surgical	Non-arterial injury	Cranial nerve injury	Cranial nerve injury	1	0.0223464	0.0223464	0.0223464																								0.0223464
Surgical	Non-arterial injury	CSF leak	CSF Fistula	1	0.0111732	0.0111732	0.0111732																								0.0111732
Surgical	Non-arterial injury	Derangement of neuromonitoring	Significant change in SSEP	1	0.240602	0.240602	0.240602																	0.240602
Surgical	Non-arterial injury	Direct trauma to brain parenchyma [ALL]	Direct trauma to brain parenchyma [ALL]	2	0.00555573	0.00552486	0.00558659	0.00552486																							0.00558659
Surgical	Non-arterial injury	Eye injury	Internal ocular lesion	1	0.00558659	0.00558659	0.00558659																								0.00558659
Surgical	Non-arterial injury	New Subarachnoid haemorrhage or ICH [ALL]	New Subarachnoid haemorrhage or ICH [ALL]	2	0.0102418	0.004	0.0164835																							0.004			0.0164835
ZAnaesthetic	Intervention	Non neurosurgical procedure (retrograde jugular venous catheter, reintubation, cardioversion) [ALL]	Non neurosurgical procedure (retrograde jugular venous catheter, reintubation, cardioversion) [ALL]	2	0.011	0.006	0.016																							0.016		0.006
ZAnaesthetic	Intervention	Tranfusion of FFP	Intraoperative FFP	2	0.0198689	0.009	0.0307377																						0.0307377	0.009
ZAnaesthetic	Intervention	Tranfusion of Platelets	Intraoperative Pltlt	1	0.0122951	0.0122951	0.0122951																						0.0122951
ZAnaesthetic	Intervention	Transfusion of RBC [ALL]	Transfusion of RBC [ALL]	3	0.177305	0.0758197	0.272109																			0.272109			0.0758197											0.177305
ZAnaesthetic	Intervention	Unplanned administration of mannitol	Mannitol administration	1	0.0165746	0.0165746	0.0165746	0.0165746
ZAnaesthetic	Intervention	Unplanned administration of neuroprotective drugs	Administration of neuroprotection	1	0.154696	0.154696	0.154696	0.154696
ZAnaesthetic	Physiological derangement	Anaemia	Anaemia	1	0.038	0.038	0.038																							0.038
ZAnaesthetic	Physiological derangement	Cardiac event or instability [ALL]	Cardiac event or instability [ALL]	2	0.0392624	0.00552486	0.073	0.00552486																								0.073
ZAnaesthetic	Physiological derangement	Electrolyte or glucose disturbance	Na, K or Glucose major abnoramlity	1	0.013	0.013	0.013																							0.013
ZAnaesthetic	Physiological derangement	Hypertension (intended)	Intended hypertension	1	0.025	0.025	0.025																									0.025
ZAnaesthetic	Physiological derangement	Hypertension (unintended) [ALL]	Hypertension (unintended) [ALL]	2	0.0413122	0.0276243	0.055	0.0276243																								0.055
ZAnaesthetic	Physiological derangement	Hypotension (intended) [ALL]	Hypotension (intended) [ALL]	3	0.046	0.0331492	0.446	0.0331492																						0.446		0.046
ZAnaesthetic	Physiological derangement	Hypotension (unintended) [ALL]	Hypotension (unintended) [ALL]	2	0.0433619	0.037	0.0497238	0.0497238																								0.037

## Sheet: Events 5
Neurological Complications
Type	Specific complication	Number of papers reporting	Median complication rate	Min	Max
Neurological harm	Clinical stroke (immediate)	2	0.0883088	0.0788732	0.0977444
	Death	1	0.004	0.004	0.004
	Post operative neurological deterioration (any cause)	1	0.426	0.426	0.426
	Radiological cortical stroke	1	0.153846	0.153846	0.153846
	Radiological perforator stroke	1	0.230769	0.230769	0.230769
	Radiological stroke (not further specified) [ALL]	3	0.317308	0.0441989	0.323529
Surgical Complications
Type	Specific complication	Number of papers reporting	Median complication rate	Min	Max
Arterial Injury	Arterial injury/occlusion (not further specified)	4	0.0463132	0.0111732	0.0714286
	Arterial occlusion - large vessel	3	0.0288462	0.0269058	0.0608519
	Arterial occlusion - perforator	1	0.0384615	0.0384615	0.0384615
	Arterial stenosis	1	0.00558659	0.00558659	0.00558659
	Distal embolus	1	0.00558659	0.00558659	0.00558659
	Major haemorrhage	1	0.063	0.063	0.063
	Suboptimal clip placement recognised by angiography/doppler	2	0.154764	0.119444	0.190083
Incomplete securing of aneurysm	Partial occlusion with neck remnant	3	0.0535714	0.0391061	0.105477
	Partially occlusion with incompletely secure rupture point	2	0.0311856	0.0278884	0.0344828
	Surgery abandoned	1	0.00796813	0.00796813	0.00796813
Increased operative difficulty	Difficult operative exposure	1	0.353	0.353	0.353
	Intraoperative rupture (any stage)	22	0.165755	0.00558659	0.390805
	Intraoperative rupture (during exposure)	4	0.0111104	0.003663	0.05
	Intraoperative rupture (during aneurysm dissection)	4	0.185977	0.0293663	0.24
	Intraoperative rupture (during clip application or manipulation)	4	0.0671245	0.00927357	0.0942029
	Parent vessel vasospasm	1	0.091	0.091	0.091
	Swollen brain	3	0.056	0.0276243	0.084507
	Technical failure (non-release of aneurysm clip)	1	0.0044843	0.0044843	0.0044843
Intervention	Administration of local vasodilators	1	0.0110497	0.0110497	0.0110497
	Cerebral Angiogram (Intraop or within 2 hours)	1	0.092	0.092	0.092
	Further neurosurgery (including bypass)	3	0.00552486	0.00549451	0.006
	ICP Monitor	1	0.029	0.029	0.029
	Lumbar Drain	1	0.319	0.319	0.319
	Temporary Clipping (all other)	9	0.445	0.131765	0.761905
	Temporary Clipping <10 min	1	0.279	0.279	0.279
	Temporary Clipping >20 min	1	0.058	0.058	0.058
	Temporary Clipping 10-20min	1	0.104	0.104	0.104
	Temporary Clipping of ACA	1	0.216	0.216	0.216
	Temporary Clipping of ICA	1	0.089	0.089	0.089
Non-arterial injury	Cranial nerve injury	1	0.0223464	0.0223464	0.0223464
	CSF leak	1	0.0111732	0.0111732	0.0111732
	Derangement of neuromonitoring	1	0.240602	0.240602	0.240602
	Direct trauma to brain parenchyma	2	0.00555573	0.00552486	0.00558659
	Eye injury	1	0.00558659	0.00558659	0.00558659
	New Subarachnoid haemorrhage or ICH	2	0.0102418	0.004	0.0164835
Anaesthetic complications
Type	Specific complication	Number of papers reporting	Median complication rate	Min	Max
Intervention	Non neurosurgical procedure (retrograde jugular venous catheter, reintubation, cardioversion) [ALL]	2	0.011	0.006	0.016
	Tranfusion of FFP	2	0.0198689	0.009	0.0307377
	Tranfusion of Platelets	1	0.0122951	0.0122951	0.0122951
	Transfusion of RBC [ALL]	3	0.177305	0.0758197	0.272109
	Unplanned administration of mannitol	1	0.0165746	0.0165746	0.0165746
	Unplanned administration of neuroprotective drugs	1	0.154696	0.154696	0.154696
Physiological derangement	Anaemia	1	0.038	0.038	0.038
	Cardiac event or instability [ALL]	2	0.0392624	0.00552486	0.073
	Electrolyte or glucose disturbance	1	0.013	0.013	0.013
	Hypertension (intended)	1	0.025	0.025	0.025
	Hypertension (unintended) [ALL]	2	0.0413122	0.0276243	0.055
	Hypotension (intended) [ALL]	3	0.046	0.0331492	0.446
	Hypotension (unintended) [ALL]	2	0.0433619	0.037	0.0497238

## Sheet: Events 5'
			Number of papers reporting	Median complication rate	Min	Max	Ayling	Burkhardt	Chalouhi	Darkwah Oppong	Dashti	Dhandapani	Doerfler	Elijovich	Ferch	Foroohar	Fridriksson	Goertz	Gu	Hoff	Juvela	Kapsalaki	Kashkoush	Lakicevic	LeRoux	Leipzig	Lin	Luostarinen	Mahaney	McLaughlin	Nguyen	Park	Sandacioglu	Sheth	Umredkar	Van Lindert	Wester	Yamamoto	Yee	Zhang	Molyneaux	Kivisaari
Field	Type	Specific complication	Number of papers reporting	Median complication rate	Min	Max	181	100	360	365	112	273	421	711	850	190	355	138	153	164	102	121	133	536	441	970	647	488	1000	179	1000	182	169	500	174	308	223	104	141	122	1004	493
Global	Neurological harm	Clinical stroke (immediate)	2	0.0883088	0.0788732	0.0977444											0.0788732						0.0977444
Global	Neurological harm	Death	1	0.004	0.004	0.004																							0.004
Global	Neurological harm	Post operative neurological deterioration (any cause)	1	0.426	0.426	0.426																							0.426
Global	Neurological harm	Radiological cortical stroke	1	0.153846	0.153846	0.153846																																0.153846
Global	Neurological harm	Radiological perforator stroke	1	0.230769	0.230769	0.230769																																0.230769
Global	Neurological harm	Radiological stroke (not further specified) [ALL]	3	0.317308	0.0441989	0.323529	0.0441989														0.323529																	0.317308
Surgical	Arterial Injury	Arterial injury//occlusion (not further specified) [ALL]	4	0.0463132	0.0111732	0.0714286					0.0714286						0.0338028				0.0588235									0.0111732
Surgical	Arterial Injury	Arterial occlusion - large vessel [ALL]	3	0.0288462	0.0269058	0.0608519																															0.0269058	0.0288462				0.0608519
Surgical	Arterial Injury	Arterial occlusion - perforator	1	0.0384615	0.0384615	0.0384615																																0.0384615
Surgical	Arterial Injury	Arterial stenosis	1	0.00558659	0.00558659	0.00558659																								0.00558659
Surgical	Arterial Injury	Distal embolus	1	0.00558659	0.00558659	0.00558659																								0.00558659
Surgical	Arterial injury	Major haemorrhage	1	0.063	0.063	0.063																							0.063
Surgical	Arterial Injury	Suboptimal clip placement recognised by angiography/doppler (ALL)	2	0.154764	0.119444	0.190083			0.119444													0.190083
Surgical	Incomplete securing of aneurysm	Partial occlusion with neck remnant (ALL)	3	0.0535714	0.0391061	0.105477					0.0535714																			0.0391061												0.105477
Surgical	Incomplete securing of aneurysm	Partially occlusion with incompletely secure rupture point (ALL)	2	0.0311856	0.0278884	0.0344828																																			0.0278884	0.0344828
Surgical	Incomplete securing of aneurysm	Surgery abandoned	1	0.00796813	0.00796813	0.00796813																																			0.00796813
Surgical	Increased operative difficulty	Difficult operative exposure (ALL)	1	0.353	0.353	0.353																							0.353
Surgical	Increased operative difficulty	Intraoperative rupture (during aneurysm dissection)	4	0.185977	0.0293663	0.24		0.24				0.21978						0.152174									0.0293663
Surgical	Increased operative difficulty	Intraoperative rupture (during clip application or manipulation)	4	0.0671245	0.00927357	0.0942029		0.05				0.0842491						0.0942029									0.00927357
Surgical	Increased operative difficulty	Intraoperative rupture (during exposure)	4	0.0111104	0.003663	0.05		0.05				0.003663						0.0144928									0.00772798
Surgical	Increased operative difficulty	Intraoperative rupture (any stage)	22	0.165755	0.00558659	0.390805	0.143646	0.34		0.375342		0.307692	0.247031	0.189873			0.174648	0.26087	0.156863					0.147388		0.107216	0.0463679		0.317	0.00558659		0.0604396	0.349112	0.15	0.390805	0.100649	0.044843	0.307692		0.057377
Surgical	Increased operative difficulty	Parent vessel vasospasm	1	0.091	0.091	0.091																							0.091
Surgical	Increased operative difficulty	Swollen brain [ALL]	3	0.056	0.0276243	0.084507	0.0276243										0.084507												0.056
Surgical	Increased operative difficulty	Technical failure (non-release of aneurysm clip)	1	0.0044843	0.0044843	0.0044843																															0.0044843
Surgical	Intervention	Administration of local vasodilators	1	0.0110497	0.0110497	0.0110497	0.0110497
Surgical	Intervention	Cerebral Angiogram (Intraop or within 2 hours)	1	0.092	0.092	0.092																							0.092
Surgical	Intervention	Further neurosurgery (including bypass) (ALL)	3	0.00552486	0.00549451	0.006	0.00552486																						0.006			0.00549451
Surgical	Intervention	ICP Monitor	1	0.029	0.029	0.029																							0.029
Surgical	Intervention	Lumbar Drain	1	0.319	0.319	0.319																							0.319
Surgical	Intervention	Temporary Clipping (all other) [ALL]	9	0.445	0.131765	0.761905	0.287293					0.761905			0.131765	0.673684	0.225352									0.410309			0.445						0.672414			0.730769
Surgical	Intervention	Temporary Clipping <10 min	1	0.279	0.279	0.279																							0.279
Surgical	Intervention	Temporary Clipping >20 min	1	0.058	0.058	0.058																							0.058
Surgical	Intervention	Temporary Clipping 10-20min	1	0.104	0.104	0.104																							0.104
Surgical	Intervention	Temporary Clipping of ACA	1	0.216	0.216	0.216																							0.216
Surgical	Intervention	Temporary Clipping of ICA	1	0.089	0.089	0.089																							0.089
Surgical	Non-arterial injury	Cranial nerve injury	1	0.0223464	0.0223464	0.0223464																								0.0223464
Surgical	Non-arterial injury	CSF leak	1	0.0111732	0.0111732	0.0111732																								0.0111732
Surgical	Non-arterial injury	Derangement of neuromonitoring	1	0.240602	0.240602	0.240602																	0.240602
Surgical	Non-arterial injury	Direct trauma to brain parenchyma [ALL]	2	0.00555573	0.00552486	0.00558659	0.00552486																							0.00558659
Surgical	Non-arterial injury	Eye injury	1	0.00558659	0.00558659	0.00558659																								0.00558659
Surgical	Non-arterial injury	New Subarachnoid haemorrhage or ICH [ALL]	2	0.0102418	0.004	0.0164835																							0.004			0.0164835
Anaesthetic	Intervention	Non neurosurgical procedure (retrograde jugular venous catheter, reintubation, cardioversion) [ALL]	2	0.011	0.006	0.016																							0.016		0.006
Anaesthetic	Intervention	Tranfusion of FFP	2	0.0198689	0.009	0.0307377																						0.0307377	0.009
Anaesthetic	Intervention	Tranfusion of Platelets	1	0.0122951	0.0122951	0.0122951																						0.0122951
Anaesthetic	Intervention	Transfusion of RBC [ALL]	3	0.177305	0.0758197	0.272109																			0.272109			0.0758197											0.177305
Anaesthetic	Intervention	Unplanned administration of mannitol	1	0.0165746	0.0165746	0.0165746	0.0165746
Anaesthetic	Intervention	Unplanned administration of neuroprotective drugs	1	0.154696	0.154696	0.154696	0.154696
Anaesthetic	Physiological derangement	Anaemia	1	0.038	0.038	0.038																							0.038
Anaesthetic	Physiological derangement	Cardiac event or instability [ALL]	2	0.0392624	0.00552486	0.073	0.00552486																								0.073
Anaesthetic	Physiological derangement	Electrolyte or glucose disturbance	1	0.013	0.013	0.013																							0.013
Anaesthetic	Physiological derangement	Hypertension (intended)	1	0.025	0.025	0.025																									0.025
Anaesthetic	Physiological derangement	Hypertension (unintended) [ALL]	2	0.0413122	0.0276243	0.055	0.0276243																								0.055
Anaesthetic	Physiological derangement	Hypotension (intended) [ALL]	3	0.046	0.0331492	0.446	0.0331492																						0.446		0.046
Anaesthetic	Physiological derangement	Hypotension (unintended) [ALL]	2	0.0433619	0.037	0.0497238	0.0497238																								0.037
